# Supplementary material for: Volatile Compounds Analysis and Biomarkers Identification of Four Native Apricot (Prunus armeniaca L.) Cultivars Grown in Xinjiang Region of China
Source: Foods. 2022 Aug 1;11(15):2297. doi: 10.3390/foods11152297 (PMC9368480; doi:10.3390/foods11152297)
Supplement: Supplementary file 1 [file foods-11-02297-s001.zip]

Archive with 1 entries (1 files):
- foods-1812794-supplementary.pdf
